# Supplementary material for: Healthcare Providers’ Perception and Barriers Concerning the Use of Telehealth Applications in Saudi Arabia: A Cross-Sectional Study
Source: Healthcare (Basel). 2022 Aug 13;10(8):1527. doi: 10.3390/healthcare10081527 (PMC9408269; doi:10.3390/healthcare10081527)
Supplement: Supplementary file 1 [file healthcare-10-01527-s001.zip]

Archive with 1 entries (1 files):
- healthcare-1806755-supplementary.pdf
